# Supplementary material for: Water Colour Shapes Diving Beetle (Coleoptera: Dytiscidae) Assemblages in Urban Ponds
Source: Insects. 2024 Apr 25;15(5):308. doi: 10.3390/insects15050308 (PMC11122460; doi:10.3390/insects15050308)
Supplement: Supplementary file 1 [file insects-15-00308-s001.zip]

Archive with 1 entries (1 files):
- insects-2963072-supplementary.pdf
